# Supplementary material for: Exploring barriers and facilitators for mental health professionals delivering behavioural activation to young people with depression: qualitative study using the Theoretical Domains Framework
Source: BJPsych Open. 2022 Feb 4;8(2):e38. doi: 10.1192/bjo.2022.7 (PMC8867899; doi:10.1192/bjo.2022.7)
Supplement: Supplementary file 1 [file bjosup.zip]

Archive with 2 entries (2 files):
- S2056472422000072sup001.docx
- S2056472422000072sup002.pdf
